# Supplementary material for: Assessing Gross Motor and Gait Function Using Hip–Knee Cyclograms in Ambulatory Children with Spastic Cerebral Palsy
Source: Sensors (Basel). 2025 Jul 18;25(14):4485. doi: 10.3390/s25144485 (PMC12300134; doi:10.3390/s25144485)
Supplement: Supplementary file 1 [file sensors-25-04485-s001.zip]

Archive with 1 entries (1 files):
- sensors-3706701-supplementary.pdf
